# Supplementary material for: Evaluation of the application of sequence data to the identification of outbreaks of disease using anomaly detection methods
Source: Vet Res. 2023 Sep 8;54:75. doi: 10.1186/s13567-023-01197-3 (PMC10492347; doi:10.1186/s13567-023-01197-3)
Supplement: Supplementary file 5 — Additional file 5. Sample of the data for analysis. [file 13567_2023_1197_MOESM5_ESM.csv]

	week	count
1	2016-01	6
2	2016-02	2
3	2016-03	4
4	2016-04	4
5	2016-05	0
6	2016-06	3
7	2016-07	0
8	2016-08	0
9	2016-09	0
10	2016-10	0
11	2016-11	2
12	2016-12	0
13	2016-13	0
14	2016-14	0
15	2016-15	1
16	2016-16	0
17	2016-17	0
18	2016-18	1
19	2016-19	8
20	2016-20	2
21	2016-21	3
22	2016-22	2
23	2016-23	0
24	2016-24	6
25	2016-25	4
26	2016-26	1
27	2016-27	1
28	2016-28	2
29	2016-29	0
30	2016-30	1
31	2016-31	0
32	2016-32	1
33	2016-33	3
34	2016-34	0
35	2016-35	0
36	2016-36	2
37	2016-37	5
38	2016-38	2
39	2016-39	0
40	2016-40	1
41	2016-41	2
42	2016-42	2
43	2016-43	0
44	2016-44	7
45	2016-45	0
46	2016-46	4
47	2016-47	0
48	2016-48	0
49	2016-49	8
50	2016-50	5
51	2016-51	2
52	2016-52	4
53	2017-01	9
54	2017-02	12
55	2017-03	19
56	2017-04	4
57	2017-05	5
58	2017-06	12
59	2017-07	22
60	2017-08	8
61	2017-09	3
62	2017-10	9
63	2017-11	9
64	2017-12	3
65	2017-13	3
66	2017-14	2
67	2017-15	10
68	2017-16	9
69	2017-17	4
70	2017-18	2
71	2017-19	7
72	2017-20	3
73	2017-21	7
74	2017-22	0
75	2017-23	2
76	2017-24	6
77	2017-25	8
78	2017-26	0
79	2017-27	1
80	2017-28	7
81	2017-29	1
82	2017-30	2
83	2017-31	4
84	2017-32	0
85	2017-33	6
86	2017-34	3
87	2017-35	2
88	2017-36	1
89	2017-37	9
90	2017-38	3
91	2017-39	2
92	2017-40	6
93	2017-41	4
94	2017-42	5
95	2017-43	2
96	2017-44	2
97	2017-45	2
98	2017-46	10
99	2017-47	3
100	2017-48	2
101	2017-49	2
102	2017-50	7
103	2017-51	11
104	2017-52	2
105	2018-01	6
106	2018-02	10
107	2018-03	6
108	2018-04	1
109	2018-05	4
110	2018-06	9
111	2018-07	3
112	2018-08	0
113	2018-09	4
114	2018-10	7
115	2018-11	5
116	2018-12	9
117	2018-13	3
118	2018-14	7
119	2018-15	7
120	2018-16	8
121	2018-17	3
122	2018-18	4
123	2018-19	16
124	2018-20	5
125	2018-21	2
126	2018-22	4
127	2018-23	2
128	2018-24	2
129	2018-25	7
130	2018-26	3
131	2018-27	2
132	2018-28	1
133	2018-29	2
134	2018-30	2
135	2018-31	3
136	2018-32	3
137	2018-33	0
138	2018-34	1
139	2018-35	2
140	2018-36	2
141	2018-37	3
142	2018-38	3
143	2018-39	1
144	2018-40	4
145	2018-41	7
146	2018-42	4
147	2018-43	2
148	2018-44	4
149	2018-45	3
150	2018-46	1
151	2018-47	2
152	2018-48	10
153	2018-49	5
154	2018-50	4
155	2018-51	5
156	2018-52	4
157	2018-53	0
158	2019-01	6
159	2019-02	2
160	2019-03	2
161	2019-04	3
162	2019-05	4
163	2019-06	8
164	2019-07	5
165	2019-08	0
166	2019-09	4
167	2019-10	4
168	2019-11	3
169	2019-12	0
170	2019-13	6
171	2019-14	16
172	2019-15	3
173	2019-16	0
174	2019-17	2
175	2019-18	0
176	2019-19	7
177	2019-20	5
178	2019-21	0
179	2019-22	1
180	2019-23	8
181	2019-24	2
182	2019-25	1
183	2019-26	0
184	2019-27	9
185	2019-28	5
186	2019-29	1
187	2019-30	0
188	2019-31	0
189	2019-32	1
190	2019-33	1
191	2019-34	1
192	2019-35	0
193	2019-36	7
194	2019-37	2
195	2019-38	0
196	2019-39	0
197	2019-40	2
198	2019-41	2
199	2019-42	1
200	2019-43	2
201	2019-44	7
202	2019-45	2
203	2019-46	0
204	2019-47	0
205	2019-48	1
206	2019-49	10
207	2019-50	10
208	2019-51	0
209	2019-52	0
