# Supplementary material for: Evaluation of the application of sequence data to the identification of outbreaks of disease using anomaly detection methods
Source: Vet Res. 2023 Sep 8;54:75. doi: 10.1186/s13567-023-01197-3 (PMC10492347; doi:10.1186/s13567-023-01197-3)
Supplement: Supplementary file 6 — Additional file 6. Code to run the methods and algorithms evaluated in the article. [file 13567_2023_1197_MOESM6_ESM.txt]

# CODE FOR RUNNING AN ANALYSIS WITH EACH OF THE METHODS LISTED IN THE PAPER
# models are run with the same parameterization as in the paper
# the code is written assuming that the names of the columns of the example data file are not changed 
# this code allows the application of anomaly detection in one sample data
# this is done for windows of 157 training + 4 testing. So, the limits in our examples will be 1, 157, 158 and 161. Change these values in the respective formula as appropriate. 
# For example, if additional 52 weeks are added in the training section with no guard bands between sections, and a testing region of 3 instead of 4, the limits would be changed as:
# 157 to 209
# 158 to 210
# 161 to 212
# whenever those numbers appear

METHOD
1. LSTM (lstm)
#language: Phyton
#for analysis with different requirements (e.g. different window sizes, etc.), change the values where it is indicated.

#libraries
import numpy as np
from sklearn.svm import SVR 
import matplotlib.pyplot as plt 
import pandas as pd 
import tensorflow as tf

#data
df = pd.read_csv('{path}/exampledata.csv',skiprows=1,header=None)

#data preparation
#generate data frames to store the results
allsteps = pd.DataFrame()
allsteps.insert(0,"position",range(1,5)) # This range is set like this for testing windows of 4 positions. Change if appropriate, e.g. (1,6) for five, etc.
allsteps_training = pd.DataFrame()
allsteps_training.insert(0,"position",range(1,147)) # This range is set like this for training windows of 157 positions. This LSTM will use a time step of 10, so 10 is substracted to 157 to set the range. This have to be changed if other settings are required
allsteps_testing = pd.DataFrame()
allsteps_testing.insert(0,"position",range(1,5)) # This range is set like this for testing windows of 4 positions.
alliters_thresholds = pd.DataFrame()
alliters_predictions = pd.DataFrame()
alliters_wind_training = pd.DataFrame()
alliters_wind_testing = pd.DataFrame()
# to calculate thresholds later
thr2 = pd.DataFrame()
thr2.insert(0,"position",[1]) 
df1 = df[x]
df2 = df1.iloc[i:i+161] # This works for windows of 157 training points and 4 testing points. Change if settings are different
df2.index = pd.RangeIndex(start = 0,stop = 161) # This works for windows of 157 training points and 4 testing points. Change range if settings are different
# scale
from sklearn.preprocessing import MinMaxScaler
scaler=MinMaxScaler(feature_range=(0,1))
df3=scaler.fit_transform(np.array(df2).reshape(-1,1))
# split in train and test
training_size=int(157) # Change 157 if settings are different
test_size=len(df3)-training_size
train_data = df3[0:training_size,:]
test_data = df3[training_size-(10+1):len(df3),:1] # Change if different parameterization of LSTM is required 
# convert an array of values into a dataset matrix
def create_dataset(dataset, time_step=1):
    dataX, dataY = [], []
    for i in range(len(dataset)-time_step-1):
       a = dataset[i:(i+time_step), 0]   
       dataX.append(a)
       dataY.append(dataset[i + time_step, 0])
    return np.array(dataX), np.array(dataY)
# reshape into X=t,t+1,t+2,t+3 and Y=t+4
time_step = 10 # Change if different parameterization of LSTM is required 
X_train, y_train = create_dataset(train_data, time_step)
X_test, ytest = create_dataset(test_data, time_step)
# reshape input to be [samples, time steps, features] which is required for LSTM
X_train2 =X_train.reshape(X_train.shape[0],X_train.shape[1] , 1)
X_test2 = X_test.reshape(X_test.shape[0],X_test.shape[1] , 1)

#method
#LSTM code # Change the parameters if needed and correct accordingly the previous code 
model=Sequential()
model.add(LSTM(50,return_sequences=True,input_shape=(10,1))) 
model.add(LSTM(50,return_sequences=True))
model.add(LSTM(50))
model.add(Dense(1))
model.compile(loss='mean_squared_error',optimizer='adam')
model.fit(X_train2,y_train,validation_data=(X_test2,ytest),epochs=100,batch_size=64,verbose=1)
# get results
### Lets Do the prediction and check performance metrics
train_predict=model.predict(X_train2)
test_predict=model.predict(X_test2)
thr = np.std(train_data)*2 #to get thresholds
##Transformback to original form
train_predict2=scaler.inverse_transform(train_predict)
test_predict2=scaler.inverse_transform(test_predict)
# retrieve results
transf_predict = pd.DataFrame(data=test_predict2)
allsteps[i+1] = transf_predict   
allsteps_training[i+1] = train_predict
allsteps_testing[i+1] = test_predict
thr2[i] = thr


2. Original's Farrington algorithm (far)
#language: R

#libraries
library(surveillance)

#data
df<-read.csv("{path}/exampledata.csv")

#data preparation
df<-sts(df,freq=52)

#method
#setting parameters
forcntrl<-list(range=158:161, # Change if the testing range affects to different positions of the time series 
	       m=1,w=3,b=2,alpha=0.025,thresholdMethod="nbPlugin") # Change if different parameterization is required. See package help 
#analysis
fartest<-farrington(df,forcntrl)

3.Improved Farrington's method (farflex)
#language: R

#libraries
library(surveillance)

#data
df<-read.csv("{path}/exampledata.csv")

#data preparation
df<-sts(df,freq=52)

#method
#setting parameters
forcntrl<-list(range=158:161, # Change if the testing range affects to different positions of the time series 
               m=1,w=3,b=2,alpha=0.025,thresholdMethod="nbPlugin") # Change if different parameterization is required. See package help 
#analysis
fartest<-farringtonFlexible(df,forcntrl)

4. Negative Binomial Regression (breg)
#language: R

#libraries
library(glmmTMB)

#data
df<-read.csv("{path}/exampledata.csv")

#data preparation
#setting trend and seasonality
#this is done for windows of 157 training + 4 testing. Change if different parameterization is required 
df$trend<-seq(1,161,1) # Change the range if the window is different
df$sin.term<-sin(2*pi*df$trend/52) # 52 is an annual pattern. Change if different parameterization is required 
df$cos.term<-cos(2*pi*df$trend/52) # 52 is an annual pattern. Change if different parameterization is required 

#method
#this is done for windows of 157 training + 4 testing. Change if different parameterization is required in the correspondent places
md.bn<-glmmTMB(count~trend+sin.term+cos.term,
               data=df[1:157,],
               family=nbinom2)
resbn<-data.frame(predict(md.bn,newdata=df[158:161,],
                          type="response",se.fit=T))
fit<-c(fitted(md.bn),resbn$fit)
threshold<-fit+2*sd(df$count[1:157]-fit[1:157])
alert<-ifelse(df$count[158:161]>threshold[158:161],"ALERT",NA)

5. BAYESIAN METHOD 1 (bay1)
#language: R

#libraries
library(surveillance)

#data
df<-read.csv("{path}/exampledata.csv")

#data preparation
df<-sts(df,freq=52) # 52 is an annual pattern. Change if different parameterization is required 
df<-create.disProg(week=1:nrow(df),
                   observed=df,
                   freq=52, # 52 is an annual pattern. Change if different parameterization is required 
                   start=2016,1) # 2016 is the year of start, change if needed

#method
#parameters
bayescntrl<-list(range=158:161) # Change if the testing range affects to different positions of the time series 
algo.bayes1(df,bayescntrl)

6. BAYESIAN METHOD 2 (bay2)
#language: R

#libraries
library(surveillance)

#data
df<-read.csv("{path}/exampledata.csv")

#data preparation
df<-sts(df,freq=52) # 52 is an annual pattern. Change if different parameterization is required 
df<-create.disProg(week=1:nrow(df),
                   observed=df,
                   freq=52, # 52 is an annual pattern. Change if different parameterization is required 
                   start=2016,1)# 2016 is the year of start, change if needed

#method
#parameters
bayescntrl<-list(range=158:161) # Change if the testing range affects to different positions of the time series 
algo.bayes1(df,bayescntrl)
algo.bayes2(df,bayescntrl)

7. BAYESIAN METHOD 3 (bay3)
#language: R

#libraries
library(surveillance)

#data
df<-read.csv("{path}/exampledata.csv")

#data preparation
df<-sts(df,freq=52) # 52 is an annual pattern. Change if different parameterization is required 
df<-create.disProg(week=1:nrow(df),
                   observed=df,
                   freq=52, # 52 is an annual pattern. Change if different parameterization is required 
                   start=2016,1) # 2016 is the year of start, change if needed


#method
#parameters
bayescntrl<-list(range=158:161) # Change if the testing range affects to different positions of the time series 
algo.bayes3(df,bayescntrl)

8. HOLT-WINTERS no guard band (hw_ng)
#language: R

#libraries
library(forecast) #for predictions

#data
df<-read.csv("{path}/exampledata.csv")

#data preparation
df<-ts(df$count[1:157], # Change if the training range affects to different positions of the time series
       start =c(2016,1), # 2016 is the year of start, change if needed
       freq=52) # 52 is an annual pattern. Change if different parameterization is required

#method
hw.t<-HoltWinters(df,seasonal="additive",start.periods = 2) # Change if different parameterization is required
p.fort<-forecast(hw.t,h=4) # Change if different parameterization is required
threshold<-p.fort$mean+2*sd(residuals(hw.t))
alert<-ifelse(df$count[158:161]>threshold,"ALERT",NA) # Change if different time series is different

9. HOLT WINTERS with guard band (hw_g)
#language: R

#libraries
library(forecast)

#data
df<-read.csv("{path}/exampledata.csv")

#data preparation
df<-ts(df$count[1:153],start =c(2016,1),freq=52)

#method
hw.t<-HoltWinters(df,seasonal="additive",start.periods = 2) # Change if different parameterization is required
p.fort<-forecast(hw.t,h=8) # Change if different parameterization is required
threshold<-p.fort$mean+2*sd(residuals(hw.t))
alert<-ifelse(df$count[158:161]>threshold[5:8],"ALERT",NA) # Change if different time series is different

10. ARIMA without guard band (ari_ng)
#language: R

#libraries
library(tscounts)

#data
df<-read.csv("{path}/exampledata.csv")

#data preparation
df2<-df
df<-ts(df$count[1:157], # Change if the training range affects to different positions of the time series
       start =c(2016,1), # 2016 is the year of start, change if needed
       freq=52) # 52 is an annual pattern. Change if different parameterization is required

#setting trend and seasonality
df$trend<-seq(1,161,1) # Change the range if the window is different
df$sin.term<-sin(2*pi*df$trend/52) # 52 is an annual pattern. Change if different parameterization is required 
df$cos.term<-cos(2*pi*df$trend/52) # 52 is an annual pattern. Change if different parameterization is required 

#method
regressors<-cbind(df2$trend[1:157], df2$sin.term[1:157], df2$cos.term[1:157]) # Change if the training range affects to different positions of the time series
md.arima<-tsglm(df,model=list(past_obs=c(4,1)), # Change if different parameterization is required
                xreg=regressors,distr="nbinom",link="log") 
nreg<-cbind(df2$trend[158:161], df2$sin.term[158:161],df2$cos.term[158:161]) # Change if the testing range affects to different positions of the time series
pred.arima<-data.frame(pred=predict(md.arima,n.ahead=4,newxreg=nreg,level=0.9,global=T,B=2000)$pred) # Change if different parameterization is required
threshold<-pred.arima$pred+2*sd(md.arima$residuals)
alert<-ifelse(df2$count[158:161]>threshold,"ALERT",NA) # Change if the testing range affects to different positions of the time series

11. ARIMA with guard band (ari_g)
#language: R

#libraries
library(tscounts)

#data
df<-read.csv("{path}/exampledata.csv")

#data preparation
df2<-df
df<-ts(df$count[1:153], # Change if the training range affects to different positions of the time series
       start =c(2016,1), # 2016 is the year of start, change if needed
       freq=52) # 52 is an annual pattern. Change if different parameterization is required 
       
#setting trend and seasonality
df$trend<-seq(1,161,1) # Change the range if the window is different
df$sin.term<-sin(2*pi*df$trend/52) # 52 is an annual pattern. Change if different parameterization is required 
df$cos.term<-cos(2*pi*df$trend/52) # 52 is an annual pattern. Change if different parameterization is required 

#method
#parameters
regressors<-cbind(df2$trend[1:153], df2$sin.term[1:153], df2$cos.term[1:153]) # Change if the training range affects to different positions of the time series
md.arima<-tsglm(df,model=list(past_obs=c(4,1)),
                xreg=regressors,distr="nbinom",link="log")
nreg<-cbind(df2$trend[158:161],df2$sin.term[158:161], df2$cos.term[158:161]) # Change if the testing range affects to different positions of the time series
pred.arima<-data.frame(pred=predict(md.arima,n.ahead=8,newxreg=nreg,level=0.9,global=T,B=2000)$pred) # Change if different parameterization is required
threshold<-pred.arima$pred+2*sd(md.arima$residuals)
alert<-ifelse(df2$count[158:161]>threshold[5:8],"ALERT",NA) # Change if the testing range affects to different positions of the time series

12. RKI METHOD 1 (rki1)
#language: R

#libraries
library(surveillance)

#data
df<-read.csv("{path}/exampledata.csv")

#data preparation
df<-sts(df,freq=52) # 52 is an annual pattern. Change if different parameterization is required 
df<-create.disProg(week=1:nrow(df),observed=df,
                   freq=52, # 52 is an annual pattern. Change if different parameterization is required 
                   start=2016,1)  # 2016 is the year of start, change if needed

#method
#parameters
rkicntrl<-list(range=158:161) # Change if the testing range affects to different positions of the time series 
rkitest<-algo.rki1(df,rkicntrl)

13. RKI METHOD 2 (rki2)
#language: R

#libraries
library(surveillance)

#data
df<-read.csv("{path}/exampledata.csv")

#data preparation
df<-sts(df,freq=52) # 52 is an annual pattern. Change if different parameterization is required 
df<-create.disProg(week=1:nrow(df), observed=df,
                   freq=52, # 52 is an annual pattern. Change if different parameterization is required 
                   start=2016,1) # 2016 is the year of start, change if needed

#method
#parameters
rkicntrl<-list(range=158:161) # Change if the testing range affects to different positions of the time series 
rkitest<-algo.rki2(df,rkicntrl)

14. RKI METHOD 3 (rki3)
#language: R

#libraries
library(surveillance)

#data
df<-read.csv("{path}/exampledata.csv")

#data preparation
df<-sts(df,freq=52) # 52 is an annual pattern. Change if different parameterization is required 
df<-create.disProg(week=1:nrow(df), observed=df,
                   freq=52, # 52 is an annual pattern. Change if different parameterization is required 
                   start=2016,1) # 2016 is the year of start, change if needed

#method
#parameters
rkicntrl<-list(range=158:161)
rkitest<-algo.rki3(df,rkicntrl)

15. EARS METHOD 1 (ears1)
#language: R

#libraries
library(surveillance)

#data
df<-read.csv("{path}/exampledata.csv")

#data preparation
df<-sts(df[1:157], # Change if the training range affects to different positions of the time series 
        freq=52) # 52 is an annual pattern. Change if different parameterization is required 
df<-create.disProg(week=1:nrow(df),observed=df,
                   freq=52, # 52 is an annual pattern. Change if different parameterization is required 
                   start=2016,1) # 2016 is the year of start, change if needed


#method
eartest<-earsC(df,list(range=158:161, # Change if the testing range affects to different positions of the time series 
               method="C1"))

16. EARS METHOD 2 (ears2)
#language: R

#libraries
library(surveillance)

#data
df<-read.csv("{path}/exampledata.csv")

#data preparation
df<-sts(df[1:157],freq=52)  # Change if the training range affects to different positions of the time series 
df<-create.disProg(week=1:nrow(df),observed=df,
                   freq=52, # 52 is an annual pattern. Change if different parameterization is required 
                   start=2016,1) # 2016 is the year of start, change if needed
#method
eartest<-earsC(df,list(range=158:161, # Change if the testing range affects to different positions of the time series 
               method="C2"))

17. EARS METHOD 3 (ears3)
#language: R

#libraries
library(surveillance)

#data
df<-read.csv("{path}/exampledata.csv")

#data preparation
df<-sts(df[1:157], # Change if the training range affects to different positions of the time series 
        freq=52) # 52 is an annual pattern. Change if different parameterization is required 
df<-create.disProg(week=1:nrow(df), observed=df,
                   freq=52, # 52 is an annual pattern. Change if different parameterization is required 
                   start=2016,1) # 2016 is the year of start, change if needed

#method
eartest<-earsC(df,list(range=158:161, # Change if the testing range affects to different positions of the time series 
               method="C3"))

# 18. CUSUM with LSTM PREPROCESSING (lstm_c)
# 18.1. LSTM pre-processing (it is the same as indicated in the section 1

language: Phyton
#for analysis with different requirements (e.g. different window sizes, etc.), change the values where it is indicated.

#libraries
import numpy as np
from sklearn.svm import SVR 
import matplotlib.pyplot as plt 
import pandas as pd 
import tensorflow as tf

#data
df = pd.read_csv('{path}/exampledata.csv',skiprows=1,header=None)

#data preparation
#generate data frames to store the results
allsteps = pd.DataFrame()
allsteps.insert(0,"position",range(1,5)) # This range is set like this for testing windows of 4 positions. Change if appropriate, e.g. (1,6) for five, etc.
allsteps_training = pd.DataFrame()
allsteps_training.insert(0,"position",range(1,147)) # This range is set like this for training windows of 157 positions. This LSTM will use a time step of 10, so 10 is substracted to 157 to set the range. This have to be changed if other settings are required
allsteps_testing = pd.DataFrame()
allsteps_testing.insert(0,"position",range(1,5)) # This range is set like this for testing windows of 4 positions.
alliters_thresholds = pd.DataFrame()
alliters_predictions = pd.DataFrame()
alliters_wind_training = pd.DataFrame()
alliters_wind_testing = pd.DataFrame()
# to calculate thresholds later
thr2 = pd.DataFrame()
thr2.insert(0,"position",[1]) 
df1 = df[x]
df2 = df1.iloc[i:i+161] # This works for windows of 157 training points and 4 testing points. Change if settings are different
df2.index = pd.RangeIndex(start = 0,stop = 161) # This works for windows of 157 training points and 4 testing points. Change range if settings are different
# scale
from sklearn.preprocessing import MinMaxScaler
scaler=MinMaxScaler(feature_range=(0,1))
df3=scaler.fit_transform(np.array(df2).reshape(-1,1))
# split in train and test
training_size=int(157) # Change 157 if settings are different
test_size=len(df3)-training_size
train_data = df3[0:training_size,:]
test_data = df3[training_size-(10+1):len(df3),:1] # Change if different parameterization of LSTM is required 
# convert an array of values into a dataset matrix
def create_dataset(dataset, time_step=1):
    dataX, dataY = [], []
    for i in range(len(dataset)-time_step-1):
       a = dataset[i:(i+time_step), 0]   
       dataX.append(a)
       dataY.append(dataset[i + time_step, 0])
    return np.array(dataX), np.array(dataY)
# reshape into X=t,t+1,t+2,t+3 and Y=t+4
time_step = 10 # Change if different parameterization of LSTM is required 
X_train, y_train = create_dataset(train_data, time_step)
X_test, ytest = create_dataset(test_data, time_step)
# reshape input to be [samples, time steps, features] which is required for LSTM
X_train2 =X_train.reshape(X_train.shape[0],X_train.shape[1] , 1)
X_test2 = X_test.reshape(X_test.shape[0],X_test.shape[1] , 1)

#method
#LSTM code # Change the parameters if needed and correct accordingly the previous code 
model=Sequential()
model.add(LSTM(50,return_sequences=True,input_shape=(10,1))) 
model.add(LSTM(50,return_sequences=True))
model.add(LSTM(50))
model.add(Dense(1))
model.compile(loss='mean_squared_error',optimizer='adam')
model.fit(X_train2,y_train,validation_data=(X_test2,ytest),epochs=100,batch_size=64,verbose=1)
# get results
### Lets Do the prediction and check performance metrics
train_predict=model.predict(X_train2)
test_predict=model.predict(X_test2)
thr = np.std(train_data)*2 #to get thresholds
##Transformback to original form
train_predict2=scaler.inverse_transform(train_predict)
test_predict2=scaler.inverse_transform(test_predict)
#export
train_predict2.to_csv("training.csv")
test_predict2.to_csv("testing.csv")

# 18.2 CUSUM
#language: R

#libraries
library(qcc)

#data
df<-read.csv("{path}/exampledata.csv")
df_1<-read.csv("{path}/training.csv")
df_2<-read.csv("{path}/testing.csv")

#data preparation
df2<-rbind(df_1,df_2)
resid<-df$count[1:161]-df2

#method
md.cusum.t<-cusum(resid[1:157], center=mean(resid[1:157],na.rm=T), std.dev=sd(resid[1:157],na.rm=T), # Change if the training range affects to different positions of the time series 
                  newdata=tresid[158:161], # Change if the testing range affects to different positions of the time series 
                  se.shift=1, decision.interval=2) # Change if a different parameterization is required

19 CUSUM with FARRINGTON'S ALGORITHM PREPROCESSING (far_c)
19.1 FARRINGTON'S ALGORITHM PREPROCESSING
#language: R

#libraries
library(glmmTMB)

#data
df<-read.csv("{path}/exampledata.csv")

#data preparation
df2<-df[1:161]; df$trend<-seq(1,161,1) # Change the range if the window is different
df$sin.term<-sin(2*pi*df$trend/52) # 52 is an annual pattern. Change if different parameterization is required 
df$cos.term<-cos(2*pi*df$trend/52) # 52 is an annual pattern. Change if different parameterization is required 

#method
md1u<-glmmTMB(count~trend+sin.term+cos.term,data=predat,family=nbinom2)
s<-2.5  # Change if a different parameterization is required
sd_bn1<-sqrt(fitted(md1u)+fitted(md1u)^2/summary(md1u)$sigma)
r_bn1<-(df2$count[1:157]-fitted(md1u))/sd_bn1 # Change if the training range affects to different positions of the time series 
weights_bn1<-ifelse(r_bn1<s,1,1/r_bn1^2)
wgs1<-length(fitted(md1u))/sum(weights_bn1)/weights_bn1
md2u<-glmmTMB(count~trend+sin.term+cos.term,data=df2,family=nbinom2,weights=wgs1)
resid<-df2$count[1:161]-predict(md2u,newdata=df2,type="response",se.fit=F))  # Change the range if the window is different

19.2 CUSUM
#language: R

#libraries
library(qcc)

#data
resid

#method
md.cusum.t<-cusum(resid[1:157], center=mean(resid[1:157],na.rm=T), std.dev=sd(resid[1:157],na.rm=T), # Change if the training range affects to different positions of the time series 
                  newdata=tresid[158:161], # Change if the testing range affects to different positions of the time series 
                  se.shift=1, decision.interval=2) # Change if a different parameterization is required

20. CUSUM with NEGATIVE BINOMIAL REGRESSION PREPROCESSING (breg_c)
20.1 NEGATIVE BINOMIAL REGRESSION PREPROCESSING
#language: R

#libraries
library(glmmTMB)
library(fitdistrplus)

#data
df<-read.csv("{path}/exampledata.csv")

#data preparation
df2<-df[1:161]; df$trend<-seq(1,161,1) # Change the range if the window is different
df$sin.term<-sin(2*pi*df$trend/52) # 52 is an annual pattern. Change if different parameterization is required 
df$cos.term<-cos(2*pi*df$trend/52) # 52 is an annual pattern. Change if different parameterization is required 

#method
md1u<-glmmTMB(count~trend+sin.term+cos.term,data=df2,family=nbinom2)
nbin.d<-fitdist(df2$count,"nbinom")
limit.mb.1<-qnbinom(p=0.95, mu=fitted(md1u),size=nbin.d$estimate[[1]], lower.tail=T,log.p=F)
df2$limit<-limit.mb.1
df2$processed<-ifelse(df2$count>df2$limit,df2$limit,df2$count)
peaks.bn1<-which(df2$count>round(df2$limit))
x.smooth.bn1<-df2$count
x.smooth.bn1[peaks.bn1]<-round(df2$limit[peaks.bn1])
df2$processed2<-c(x.smooth.bn1[1:157], #  Change if the training range affects to different positions of the time series 
                  df2$count[158:161]) # Change if the testing range affects to different positions of the time series 
md2u<-glmmTMB(processed2~trend+sin.term+cos.term,data=df2,family=nbinom2)
resid<-residuals(md2u)

20.2 CUSUM
#language: R

#libraries
library(qcc)

#data
resid

#method
md.cusum.t<-cusum(resid[1:157], center=mean(resid[1:157],na.rm=T), std.dev=sd(resid[1:157],na.rm=T), # Change if the training range affects to different positions of the time series 
                  newdata=tresid[158:161], # Change if the testing range affects to different positions of the time series 
                  se.shift=1, decision.interval=2) # Change if a different parameterization is required

21. SHEWHART ALGORITH with LSTM PREPROCESSING (lstm_s)
21.1 LSTM PREPROCESSING
language: Phyton
#for analysis with different requirements (e.g. different window sizes, etc.), change the values where it is indicated.

#libraries
import numpy as np
from sklearn.svm import SVR 
import matplotlib.pyplot as plt 
import pandas as pd 
import tensorflow as tf

#data
df = pd.read_csv('{path}/exampledata.csv',skiprows=1,header=None)

#data preparation
#generate data frames to store the results
allsteps = pd.DataFrame()
allsteps.insert(0,"position",range(1,5)) # This range is set like this for testing windows of 4 positions. Change if appropriate, e.g. (1,6) for five, etc.
allsteps_training = pd.DataFrame()
allsteps_training.insert(0,"position",range(1,147)) # This range is set like this for training windows of 157 positions. This LSTM will use a time step of 10, so 10 is substracted to 157 to set the range. This have to be changed if other settings are required
allsteps_testing = pd.DataFrame()
allsteps_testing.insert(0,"position",range(1,5)) # This range is set like this for testing windows of 4 positions.
alliters_thresholds = pd.DataFrame()
alliters_predictions = pd.DataFrame()
alliters_wind_training = pd.DataFrame()
alliters_wind_testing = pd.DataFrame()
# to calculate thresholds later
thr2 = pd.DataFrame()
thr2.insert(0,"position",[1]) 
df1 = df[x]
df2 = df1.iloc[i:i+161] # This works for windows of 157 training points and 4 testing points. Change if settings are different
df2.index = pd.RangeIndex(start = 0,stop = 161) # This works for windows of 157 training points and 4 testing points. Change range if settings are different
# scale
from sklearn.preprocessing import MinMaxScaler
scaler=MinMaxScaler(feature_range=(0,1))
df3=scaler.fit_transform(np.array(df2).reshape(-1,1))
# split in train and test
training_size=int(157) # Change 157 if settings are different
test_size=len(df3)-training_size
train_data = df3[0:training_size,:]
test_data = df3[training_size-(10+1):len(df3),:1] # Change if different parameterization of LSTM is required 
# convert an array of values into a dataset matrix
def create_dataset(dataset, time_step=1):
    dataX, dataY = [], []
    for i in range(len(dataset)-time_step-1):
       a = dataset[i:(i+time_step), 0]   
       dataX.append(a)
       dataY.append(dataset[i + time_step, 0])
    return np.array(dataX), np.array(dataY)
# reshape into X=t,t+1,t+2,t+3 and Y=t+4
time_step = 10 # Change if different parameterization of LSTM is required 
X_train, y_train = create_dataset(train_data, time_step)
X_test, ytest = create_dataset(test_data, time_step)
# reshape input to be [samples, time steps, features] which is required for LSTM
X_train2 =X_train.reshape(X_train.shape[0],X_train.shape[1] , 1)
X_test2 = X_test.reshape(X_test.shape[0],X_test.shape[1] , 1)

#method
#LSTM code # Change the parameters if needed and correct accordingly the previous code 
model=Sequential()
model.add(LSTM(50,return_sequences=True,input_shape=(10,1))) 
model.add(LSTM(50,return_sequences=True))
model.add(LSTM(50))
model.add(Dense(1))
model.compile(loss='mean_squared_error',optimizer='adam')
model.fit(X_train2,y_train,validation_data=(X_test2,ytest),epochs=100,batch_size=64,verbose=1)
# get results
### Lets Do the prediction and check performance metrics
train_predict=model.predict(X_train2)
test_predict=model.predict(X_test2)
thr = np.std(train_data)*2 #to get thresholds
##Transformback to original form
train_predict2=scaler.inverse_transform(train_predict)
test_predict2=scaler.inverse_transform(test_predict)
#export
train_predict2.to_csv("training.csv")
test_predict2.to_csv("testing.csv")

21.2 SHEWHART
#language: R

#libraries
library(qcc)

#data
df<-read.csv("{path]/exampledata.csv")
df_1<-read.csv("{path}/training.csv")
df_2<-read.csv("{path}/testing.csv")

#data preparation
df2<-rbind(df_1,df_2)
resid<-df$count[1:161]-df2  # Change the range if the window is different

#method
stats.shew<-stats.xbar.one(resid)
sd.xbar.shew<-sd.xbar.one(resid, std.dev = "SD",k=2) # Change if the desired parameterization is different
shew.shew<-limits.xbar.one(center = stats.shew$center, std.dev = as.double(sd.xbar.shew), conf = 2)
UCL.value.test<-ceiling(shew.shew[2])

22. SHEWHART ALGORITH with FARRINGTON'S PREPROCESSING (far_s)
22.1 FARRINGTON'S ALGORITHM PREPROCESSING
#language: R

#libraries
library(glmmTMB)

#data
df<-read.csv("{path}/exampledata.csv")

#data preparation
df2<-df[1:161]; df$trend<-seq(1,161,1) # Change the range if the window is different
df$sin.term<-sin(2*pi*df$trend/52) # 52 is an annual pattern. Change if different parameterization is required 
df$cos.term<-cos(2*pi*df$trend/52) # 52 is an annual pattern. Change if different parameterization is required 


#method
md1u<-glmmTMB(count~trend+sin.term+cos.term,data=predat,family=nbinom2)
s<-2.5 # Change if the desired parameterization is different 
sd_bn1<-sqrt(fitted(md1u)+fitted(md1u)^2/summary(md1u)$sigma)
r_bn1<-(df2$count[1:157]-fitted(md1u))/sd_bn1
weights_bn1<-ifelse(r_bn1<s,1,1/r_bn1^2)
wgs1<-length(fitted(md1u))/sum(weights_bn1)/weights_bn1
md2u<-glmmTMB(count~trend+sin.term+cos.term,data=df2,family=nbinom2,weights=wgs1)
resid<-df2$count[1:161]-predict(md2u,newdata=df2,type="response",se.fit=F)) # Change the range if the window is different

22.2 SHEWHART
#language: R

#libraries
library(qcc)

#data
df<-read.csv("{path]/exampledata.csv")
df_1<-read.csv("{path}/training.csv")
df_2<-read.csv("{path}/testing.csv")

#data preparation
df2<-rbind(df_1,df_2)
resid<-df$count[1:161]-df2 # Change the range if the window is different

#method
stats.shew<-stats.xbar.one(resid)
sd.xbar.shew<-sd.xbar.one(resid, std.dev = "SD", k=2) # Change if the desired parameterization is different
shew.shew<-limits.xbar.one(center = stats.shew$center, std.dev = as.double(sd.xbar.shew), conf = 2)


23. SHWEWHART with NEGATIVE BINOMIAL REGRESSION PREPROCESSING (breg_s)
20.1 NEGATIVE BINOMIAL REGRESSION PREPROCESSING
#language: R

#libraries
library(glmmTMB)
library(fitdistrplus)

#data
df<-read.csv("{path}/exampledata.csv")

#data preparation
df2<-df[1:161]; df$trend<-seq(1,161,1) # Change the range if the window is different
df$sin.term<-sin(2*pi*df$trend/52) # 52 is an annual pattern. Change if different parameterization is required 
df$cos.term<-cos(2*pi*df$trend/52) # 52 is an annual pattern. Change if different parameterization is required 
#method
md1u<-glmmTMB(count~trend+sin.term+cos.term,data=df2,family=nbinom2)
nbin.d<-fitdist(df2$count,"nbinom")
limit.mb.1<-qnbinom(p=0.95, mu=fitted(md1u), size=nbin.d$estimate[[1]], lower.tail=T, log.p=F)
df2$limit<-limit.mb.1
df2$processed<-ifelse(df2$count>df2$limit,df2$limit,df2$count)
peaks.bn1<-which(df2$count>round(df2$limit))
x.smooth.bn1<-df2$count
x.smooth.bn1[peaks.bn1]<-round(df2$limit[peaks.bn1])
df2$processed2<-c(x.smooth.bn1[1:157], # Change if the training range affects to different positions of the time series 
                  df2$count[158:161]) #  Change if the testing range affects to different positions of the time series 
md2u<-glmmTMB(processed2~trend+sin.term+cos.term,data=df2,family=nbinom2)
resid<-residuals(md2u)

23.2 SHEWHART
#language: R

#libraries
library(qcc)

#data
resid

#method
stats.shew<-stats.xbar.one(resid)
sd.xbar.shew<-sd.xbar.one(resid, std.dev = "SD", k=2) # Change if the desired parameterization is different
shew.shew<-limits.xbar.one(center = stats.shew$center, std.dev = as.double(sd.xbar.shew), conf = 2)

24. EWMA (ewma)
#language: R

#libraries
library(otsad)

#data
df<-read.csv("{path}/exampledata.csv")

#method
ewma.otsad<-CpSdEwma(df$count[1:161],  # Change the range if the window is different
                     157, # Change if the training range affects to different positions of the time series 
                     0.01,2) # Change if the desired parameterization is different
